# Supplementary material for: Endemicity, disability and neglect: Leprosy in Colombia 2007–2020
Source: PLoS Negl Trop Dis. 2025 Sep 22;19(9):e0013514. doi: 10.1371/journal.pntd.0013514 (PMC12453248; doi:10.1371/journal.pntd.0013514)
Supplement: S3 Appendix — (XLSX) [file pntd.0013514.s003.xlsx]

## Sheet: grade 2 disability (G2D)
Endemicity, disability and neglect: Leprosy in Colombia 2007 – 2020.
S3 Appendix. G2D cases in the departments and municipalities included in the clusters.
Cluster_Number	Cod_DANE_Mpio	Name_municipality	Department_Name	New cases of grade 2 disability (G2D) by Year											Total_New_Cases_G2D
				2010	2011	2012	2013	2014	2015	2016	2017	2018	2019	2020
Cluster 1	68211	CONTRATACION	SANTANDER	0	0	0	1	3	6	7	2	0	1	0	20
Cluster 1	54001	CUCUTA	NORTE SANTANDER	0	1	1	0	1	1	1	1	1	0	1	8
Cluster 1	20001	VALLEDUPAR	CESAR	0	2	0	3	1	0	1	0	1	0	0	8
Cluster 1	20013	AGUSTIN CODAZZI	CESAR	0	0	0	0	0	1	3	0	2	1	1	8
Cluster 1	54498	OCAÑA	NORTE SANTANDER	1	1	0	1	0	0	0	1	0	2	1	7
Cluster 1	13430	MAGANGUE	BOLIVAR	0	0	1	0	0	1	0	0	5	0	0	7
Cluster 1	20011	AGUACHICA	CESAR	0	0	0	0	0	0	2	1	0	2	2	7
Cluster 1	68001	BUCARAMANGA	SANTANDER	0	1	0	0	1	1	0	3	1	0	0	7
Cluster 1	47189	CIENAGA	MAGDALENA	0	0	0	1	0	1	1	0	2	1	1	7
Cluster 4	41001	NEIVA	HUILA	0	1	0	0	2	1	2	0	1	0	0	7
Cluster 3	25001	AGUA DE DIOS	CUNDINAMARCA	0	0	0	0	0	0	0	3	2	1	0	6
Cluster 4	19573	PUERTO TEJADA	CAUCA	0	1	0	1	1	0	0	2	1	0	0	6
Cluster 1	47001	SANTA MARTHA	MAGDALENA	0	1	0	0	0	0	2	2	0	0	0	5
Cluster 3	76834	TULUA	VALLE	0	0	0	1	0	0	0	0	2	2	0	5
Cluster 1	68255	EL PLAYON	SANTANDER	0	0	0	0	0	0	2	2	0	0	0	4
Cluster 1	68081	BARRANCABERMEJA	SANTANDER	1	0	0	1	2	0	0	0	0	0	0	4
Cluster 1	8433	MALAMBO	ATLANTICO	1	0	0	0	0	1	0	1	1	0	0	4
Cluster 1	54003	ABREGO	NORTE SANTANDER	1	0	2	0	0	0	1	0	0	0	0	4
Cluster 1	68276	FLORIDABLANCA	SANTANDER	0	1	1	0	0	0	1	0	1	0	0	4
Cluster 3	76147	CARTAGO	VALLE	1	0	0	0	0	2	1	0	0	0	0	4
Cluster 1	68307	GIRON	SANTANDER	0	0	0	0	2	0	0	1	0	0	0	3
Cluster 1	81001	ARAUCA	ARAUCA	0	0	0	1	0	0	0	1	0	1	0	3
Cluster 1	54874	VILLA DEL ROSARIO	NORTE SANTANDER	0	0	0	0	0	0	0	1	1	1	0	3
Cluster 1	68245	EL GUACAMAYO	SANTANDER	0	0	0	2	1	0	0	0	0	0	0	3
Cluster 1	47551	PIVIJAY	MAGDALENA	0	0	0	0	0	2	0	0	1	0	0	3
Cluster 1	13006	ACHI	BOLIVAR	1	0	0	0	0	0	0	1	0	0	0	2
Cluster 1	47555	PLATO	MAGDALENA	0	0	0	1	0	1	0	0	0	0	0	2
Cluster 1	47675	SALAMINA	MAGDALENA	0	0	0	0	0	0	0	2	0	0	0	2
Cluster 1	13052	ARJONA	BOLIVAR	0	1	0	0	0	0	0	0	0	0	1	2
Cluster 1	13667	SAN MARTIN DE LOBA	BOLIVAR	0	0	0	1	1	0	0	0	0	0	0	2
Cluster 1	15897	ZETAQUIRA	BOYACA	0	2	0	0	0	0	0	0	0	0	0	2
Cluster 1	81736	SARAVENA	ARAUCA	0	0	0	0	2	0	0	0	0	0	0	2
Cluster 1	13810	TIQUISIO (PUERTO RICO)	BOLIVAR	0	0	1	0	0	1	0	0	0	0	0	2
Cluster 1	85010	AGUAZUL	CASANARE	0	0	0	0	0	0	0	1	1	0	0	2
Cluster 1	68324	GUAVATA	SANTANDER	0	0	1	1	0	0	0	0	0	0	0	2
Cluster 1	17380	LA DORADA	CALDAS	0	0	0	0	0	0	0	1	1	0	0	2
Cluster 1	54051	ARBOLEDAS	NORTE SANTANDER	0	0	0	0	0	1	0	0	0	1	0	2
Cluster 1	68385	LANDAZURI	SANTANDER	0	0	0	0	0	1	0	0	1	0	0	2
Cluster 1	13440	MARGARITA	BOLIVAR	0	0	1	0	0	0	1	0	0	0	0	2
Cluster 1	13894	ZAMBRANO	BOLIVAR	0	0	0	0	0	0	0	0	0	2	0	2
Cluster 1	81065	ARAUQUITA	ARAUCA	0	0	0	1	1	0	0	0	0	0	0	2
Cluster 1	85001	YOPAL	CASANARE	0	0	0	0	0	1	0	1	0	0	0	2
Cluster 1	81300	FORTUL	ARAUCA	0	0	0	1	1	0	0	0	0	0	0	2
Cluster 1	20443	MANAURE BALCON DEL CESAR	CESAR	0	0	0	0	0	0	0	0	2	0	0	2
Cluster 1	47161	CERRO SAN ANTONIO	MAGDALENA	0	0	0	0	0	2	0	0	0	0	0	2
Cluster 1	54518	PAMPLONA	NORTE SANTANDER	0	0	0	0	1	1	0	0	0	0	0	2
Cluster 1	13688	SANTA ROSA DEL SUR	BOLIVAR	0	0	0	1	1	0	0	0	0	0	0	2
Cluster 1	68720	SANTA HELENA DEL OPON	SANTANDER	0	1	0	0	0	0	0	0	0	0	1	2
Cluster 1	47058	ARIGUANI (EL DIFICIL)	MAGDALENA	0	1	0	1	0	0	0	0	0	0	0	2
Cluster 3	73408	LERIDA	TOLIMA	0	1	0	1	0	0	0	0	0	0	0	2
Cluster 4	19698	SANTANDER DE QUILICHAO	CAUCA	0	0	0	0	0	0	1	0	0	0	1	2
Cluster 4	76130	CANDELARIA	VALLE	0	1	0	0	0	0	0	0	0	0	1	2
Cluster 4	52678	SAMANIEGO	NARIÑO	0	0	0	0	1	0	0	0	0	1	0	2
Cluster 4	19001	POPAYAN	CAUCA	0	0	0	0	1	0	0	1	0	0	0	2
Cluster 4	19110	BUENOS AIRES	CAUCA	0	0	0	0	0	0	0	2	0	0	0	2
Cluster 4	86568	PUERTO ASIS	PUTUMAYO	0	0	1	0	0	0	0	0	1	0	0	2
Cluster 4	76364	JAMUNDI	VALLE	0	0	0	1	0	0	0	1	0	0	0	2
Cluster 1	54377	LABATECA	NORTE SANTANDER	0	0	0	0	1	0	0	0	0	0	0	1
Cluster 1	20383	LA GLORIA	CESAR	0	0	0	0	0	0	0	0	1	0	0	1
Cluster 1	68079	BARICHARA	SANTANDER	0	0	0	0	0	0	1	0	0	0	0	1
Cluster 1	68235	EL CARMEN DE CHUCURI	SANTANDER	0	0	0	0	1	0	0	0	0	0	0	1
Cluster 1	5604	REMEDIOS	ANTIOQUIA	0	0	0	1	0	0	0	0	0	0	0	1
Cluster 1	15507	OTANCHE	BOYACA	0	0	0	0	0	0	0	0	0	1	0	1
Cluster 1	54261	EL ZULIA	NORTE SANTANDER	0	0	0	0	0	0	0	0	0	0	1	1
Cluster 1	13160	CANTAGALLO	BOLIVAR	0	0	0	0	0	1	0	0	0	0	0	1
Cluster 1	47030	ALGARROBO	MAGDALENA	0	0	0	0	0	1	0	0	0	0	0	1
Cluster 1	44430	MAICAO	GUAJIRA	0	0	0	0	0	0	1	0	0	0	0	1
Cluster 1	8606	REPELON	ATLANTICO	0	0	0	0	0	0	0	1	0	0	0	1
Cluster 1	54720	SARDINATA	NORTE SANTANDER	0	0	0	0	1	0	0	0	0	0	0	1
Cluster 1	20400	LA JAGUA DE IBIRICO	CESAR	0	0	1	0	0	0	0	0	0	0	0	1
Cluster 1	68320	GUADALUPE	SANTANDER	1	0	0	0	0	0	0	0	0	0	0	1
Cluster 1	15542	PESCA	BOYACA	0	0	0	0	0	0	1	0	0	0	0	1
Cluster 1	23182	CHINU	CORDOBA	0	0	0	0	0	0	0	0	1	0	0	1
Cluster 1	25758	SOPO	CUNDINAMARCA	0	0	0	0	0	0	0	0	0	0	1	1
Cluster 1	20614	RIO DE ORO	CESAR	0	0	0	0	0	0	1	0	0	0	0	1
Cluster 1	68092	BETULIA	SANTANDER	0	0	0	0	0	0	0	1	0	0	0	1
Cluster 1	81794	TAME	ARAUCA	0	0	0	0	0	0	0	0	0	1	0	1
Cluster 1	5040	ANORI	ANTIOQUIA	0	1	0	0	0	0	0	0	0	0	0	1
Cluster 1	15690	SANTA MARIA	BOYACA	0	0	1	0	0	0	0	0	0	0	0	1
Cluster 1	54871	VILLA CARO	NORTE SANTANDER	0	0	0	0	1	0	0	0	0	0	0	1
Cluster 1	54206	CONVENCION	NORTE SANTANDER	0	0	0	0	0	0	0	1	0	0	0	1
Cluster 1	20787	TAMALAMEQUE	CESAR	0	0	1	0	0	0	0	0	0	0	0	1
Cluster 1	20175	CHIMICHAGUA	CESAR	0	0	0	1	0	0	0	0	0	0	0	1
Cluster 1	68498	OCAMONTE	SANTANDER	0	0	1	0	0	0	0	0	0	0	0	1
Cluster 1	47703	SAN ZENON	MAGDALENA	0	0	0	0	0	0	0	0	1	0	0	1
Cluster 1	44650	SAN JUAN DEL CESAR	GUAJIRA	0	0	1	0	0	0	0	0	0	0	0	1
Cluster 1	68615	RIONEGRO	SANTANDER	0	0	0	0	0	1	0	0	0	0	0	1
Cluster 1	20228	CURUMANI	CESAR	0	0	0	0	1	0	0	0	0	0	0	1
Cluster 1	68679	SAN GIL	SANTANDER	0	0	0	1	0	0	0	0	0	0	0	1
Cluster 1	68217	COROMORO	SANTANDER	0	0	0	1	0	0	0	0	0	0	0	1
Cluster 1	85263	PORE	CASANARE	0	0	0	0	0	0	0	0	1	0	0	1
Cluster 1	47170	CHIVOLO	MAGDALENA	0	0	0	0	0	0	0	0	0	1	0	1
Cluster 1	13244	EL CARMEN DE BOLIVAR	BOLIVAR	0	0	0	0	0	0	0	0	0	1	0	1
Cluster 1	23586	PURISIMA	CORDOBA	0	0	0	0	0	0	0	1	0	0	0	1
Cluster 1	68370	JORDAN	SANTANDER	0	0	0	0	0	0	0	0	0	0	1	1
Cluster 1	68464	MOGOTES	SANTANDER	0	0	0	0	0	0	0	1	0	0	0	1
Cluster 1	70429	MAJAGUAL	SUCRE	0	0	0	0	0	0	0	0	0	0	1	1
Cluster 1	23068	AYAPEL	CORDOBA	0	0	0	0	0	0	1	0	0	0	0	1
Cluster 1	47258	EL PIÑON	MAGDALENA	0	0	0	0	0	0	0	0	1	0	0	1
Cluster 1	17495	NORCASIA	CALDAS	0	0	0	0	0	0	1	0	0	0	0	1
Cluster 1	54810	TIBU	NORTE SANTANDER	0	0	0	0	0	0	0	0	1	0	0	1
Cluster 1	54245	EL CARMEN	NORTE SANTANDER	0	1	0	0	0	0	0	0	0	0	0	1
Cluster 1	13600	RIO VIEJO	BOLIVAR	0	1	0	0	0	0	0	0	0	0	0	1
Cluster 1	15185	CHITARAQUE	BOYACA	0	0	1	0	0	0	0	0	0	0	0	1
Cluster 1	70678	SAN BENITO ABAD	SUCRE	0	0	0	0	0	0	0	0	0	0	1	1
Cluster 1	23189	CIENAGA DE ORO	CORDOBA	0	0	0	0	0	0	1	0	0	0	0	1
Cluster 1	23001	MONTERIA	CORDOBA	0	0	0	0	0	1	0	0	0	0	0	1
Cluster 1	54398	LA PLAYA	NORTE SANTANDER	0	0	1	0	0	0	0	0	0	0	0	1
Cluster 1	13670	SAN PABLO	BOLIVAR	0	0	0	1	0	0	0	0	0	0	0	1
Cluster 1	47318	GUAMAL	MAGDALENA	0	0	0	0	0	0	0	0	0	1	0	1
Cluster 1	5579	PUERTO BERRIO	ANTIOQUIA	0	0	0	0	0	0	0	0	0	0	1	1
Cluster 1	47053	ARACATACA	MAGDALENA	0	0	0	0	0	1	0	0	0	0	0	1
Cluster 1	5318	GUARNE	ANTIOQUIA	0	0	0	0	0	1	0	0	0	0	0	1
Cluster 1	68689	SAN VICENTE DE CHUCURI	SANTANDER	0	0	0	0	0	1	0	0	0	0	0	1
Cluster 1	47660	SABANAS DE SAN ANGEL	MAGDALENA	0	0	0	0	0	1	0	0	0	0	0	1
Cluster 1	44078	BARRANCAS	GUAJIRA	0	0	0	1	0	0	0	0	0	0	0	1
Cluster 1	47745	SITIO NUEVO	MAGDALENA	0	0	0	0	0	0	1	0	0	0	0	1
Cluster 3	63130	CALARCA	QUINDIO	0	0	1	0	0	0	0	0	0	0	0	1
Cluster 3	66440	MARSELLA	RISARALDA	0	1	0	0	0	0	0	0	0	0	0	1
Cluster 3	63594	QUIMBAYA	QUINDIO	0	1	0	0	0	0	0	0	0	0	0	1
Cluster 3	73043	ANZOATEGUI	TOLIMA	0	0	1	0	0	0	0	0	0	0	0	1
Cluster 3	63272	FILANDIA	QUINDIO	0	0	0	0	0	0	0	0	1	0	0	1
Cluster 3	76054	ARGELIA	VALLE	0	0	0	0	0	0	1	0	0	0	0	1
Cluster 3	66001	PEREIRA	RISARALDA	1	0	0	0	0	0	0	0	0	0	0	1
Cluster 3	76497	OBANDO	VALLE	0	0	0	0	1	0	0	0	0	0	0	1
Cluster 3	17524	PALESTINA	CALDAS	0	0	0	0	0	0	0	0	0	1	0	1
Cluster 3	76828	TRUJILLO	VALLE	0	0	0	0	1	0	0	0	0	0	0	1
Cluster 3	66170	DOSQUEBRADAS	RISARALDA	0	0	1	0	0	0	0	0	0	0	0	1
Cluster 3	17042	ANSERMA	CALDAS	0	0	1	0	0	0	0	0	0	0	0	1
Cluster 3	66682	SANTA ROSA DE CABAL	RISARALDA	0	0	0	0	0	1	0	0	0	0	0	1
Cluster 3	76111	BUGA	VALLE	0	0	1	0	0	0	0	0	0	0	0	1
Cluster 3	73624	ROVIRA	TOLIMA	0	0	0	0	0	1	0	0	0	0	0	1
Cluster 3	76400	LA UNION	VALLE	0	0	0	0	0	0	0	0	0	1	0	1
Cluster 3	25307	GIRARDOT	CUNDINAMARCA	0	0	0	0	0	0	0	0	0	1	0	1
Cluster 4	41006	ACEVEDO	HUILA	0	1	0	0	0	0	0	0	0	0	0	1
Cluster 4	41551	PITALITO	HUILA	0	0	0	1	0	0	0	0	0	0	0	1
Cluster 4	73555	PLANADAS	TOLIMA	0	0	0	0	0	0	0	0	1	0	0	1
Cluster 4	41026	ALTAMIRA	HUILA	0	0	0	0	0	1	0	0	0	0	0	1
Cluster 4	86320	ORITO	PUTUMAYO	0	0	0	1	0	0	0	0	0	0	0	1
Cluster 4	76563	PRADERA	VALLE	0	0	0	0	0	0	0	1	0	0	0	1
Cluster 4	41298	GARZON	HUILA	0	0	0	0	0	1	0	0	0	0	0	1
Cluster 4	41078	BARAYA	HUILA	0	0	1	0	0	0	0	0	0	0	0	1
Cluster 4	86001	MOCOA	PUTUMAYO	0	0	0	0	0	0	0	0	0	1	0	1
Cluster 4	19300	GUACHENÃˆ	CAUCA	0	0	0	0	0	0	0	0	0	0	1	1
Cluster 4	41132	CAMPOALEGRE	HUILA	1	0	0	0	0	0	0	0	0	0	0	1
Cluster 4	41799	TELLO	HUILA	0	0	0	0	0	0	1	0	0	0	0	1
Cluster 4	19450	MERCADERES	CAUCA	0	0	0	0	0	0	0	0	1	0	0	1
Cluster 4	52320	GUAITARILLA	NARIÑO	0	0	0	1	0	0	0	0	0	0	0	1
Cluster 4	19256	EL TAMBO	CAUCA	0	0	1	0	0	0	0	0	0	0	0	1
